# Supplementary material for: Complement pathway activation mediates pancreatic cancer–induced muscle wasting and pathological remodeling
Source: J Clin Invest. 2025 Apr 8;135(12):e178806. doi: 10.1172/JCI178806 (PMC12165795; doi:10.1172/JCI178806)
Supplement: Supporting data values [file jci-135-178806-s288.xlsx]

## Sheet: Fig. 1D
Cellular Components	-log10 (P-value)	Fold enrichment (log10)
membrane attack complex	4.72	1.84
paraspeckles	3	1.78
COPI-coated vesicle	2.86	1.71
oligosaccharyltransferase complex	4.19	1.68
endocytic vesicle lumen	6.83	1.65
hemoglobin complex	3.94	1.6
uropod	2.45	1.51
endoplasmic reticulum tubular network	2.37	1.48
viral nucleocapsid	2.8	1.23
integral component lumenal side endoplasmic reticulum membrane	2.76	1.22
blood microparticle	12.8	1.13
melanosome	7.94	1.12
rough endoplasmic reticulum	3.08	1.07
ER to Golgi transport vesicle membrane	3.05	1.06
nuclear inner membrane	2.27	1.05

## Sheet: Fig. 1E
Cellular Components	-log10 (P-value)	Fold enrichment (log10)
muscle myosin complex	5.99	1.48
troponin complex	2.4	1.48
mitochondrial respiratory chain complex I	16.86	1.42
myosin filament	4.45	1.41
sarcoplasmic reticulum	6.82	1.28
M band	3.79	1.25
I band	3.79	1.25
myofibril	4.69	1.24
costamere	2.82	1.23
sarcomere	6.38	1.22
respiratory chain	2.75	1.21
Z disc	19.37	1.2
myosin complex	5.62	1.11
sarcoplasmic reticulum membrane	3.12	1.08

## Sheet: Fig. 1F
Biological Processes	-log10 (P-value)	Fold enrichment (log10)
terminal pathway of complement	5.83	1.7
complement activation, alternative pathway	5.4	1.63
oxygen transport	3.54	1.47
asparagine N-linked glycosylation	3.55	1.47
protein folding in endoplasmic reticulum	2.24	1.41
regulation of complement activation	5.21	1.35
scavenging by class A receptors	4.13	1.32
initiation of nuclear envelope reformation	1.97	1.27
depolymerisation of the nuclear lamina	1.85	1.21
cytolysis	1.83	1.2
protein targeting to plasma membrane	1.66	1.11
basigin interactions	2.46	1.11
antigen processing and presentation of peptide antigen via MHC class I	1.54	1.05
processing of capped intron-containing pre-mRNA	2.97	1.04
antigen processing and presentation	2.84	1.01

## Sheet: Fig. 1G
Biological Processes	-log10 (P-value)	Fold enrichment (log10)
transition between fast and slow fiber	6.01	1.73
malate metabolic process	3.93	1.58
aspartate metabolic process	2.61	1.58
carnitine shuttle	3.75	1.53
electron transport chain	2.46	1.51
xenobiotic catabolic process	2.46	1.51
cardiac muscle fiber development	2.34	1.45
muscle filament sliding	15.03	1.45
oxaloacetate metabolic process	3.35	1.4
regulation of striated muscle contraction	2.24	1.4
tricarboxylic acid cycle	8.59	1.37
myofibril assembly	3.24	1.37
succinate metabolic process	2.14	1.36
striated muscle contraction	12.62	1.34
mitochondrial respiratory chain complex I assembly	14.6	1.29

## Sheet: Fig. 1H
Diseases and Functions	-log10 (P-value)	Z-Score
Necrosis of muscle	8.08672	3.137
Cell death of muscle cells	7.12726	3.014
Ion homeostasis of cells	4.53165	2.426
Cell movement of muscle cells	4.42946	2.396
Cell movement of smooth muscle cells	4.3536	2.396
Apoptosis of muscle cells	5.24413	2.29
Leukocyte migration	3.58004	1.292
Migration of muscle cells	3.73518	2.021
Cell death of heart	5.47366	1.959
Export of molecule	4.41908	1.872
Synthesis of reactive oxygen species	5.25493	1.752
Quantity of cellular protrusions	4.57512	1.683
Metabolism of reactive oxygen species	5.13253	1.677
Fibrosis	5.22548	1.542

## Sheet: Fig. 1I
Diseases and Functions	-log10 (P-value)	Z-Score
Contractility of muscle	9.15677	2.561
Contractility of skeletal muscle	5.55909	2.414
Contraction of striated muscle	15.6556	2.043
Metabolism of glutamine family amino acid	5.73283	1.969
Contraction of cardiac muscle	11.644	1.763
Catabolism of protein	5.55284	1.731
Metabolism of amino acids	11.7721	1.71
Muscle contraction	18.8861	1.699
Glycolysis	4.86328	1.657
Function of cardiac muscle	6.02872	1.641
Function of muscle	9.50864	1.599
Concentration of ATP	8.66354	1.553
Formation of amyloid fibrils	5.33724	1.55
Cell survival	4.15801	1.501
Synthesis of purine nucleotide	4.26922	1.504

## Sheet: Fig. 2B
MyHCI			MyHCIIa			MyHCI/IIa
CTRL	PDAC		CTRL	PDAC		CTRL	PDAC
36.8	61		62	38.6		1.2	0.4
46.8	60.8		53.2	38.8		0	0.4
64.3	37.6		35.3	61.6		0.5	0.8
38.3	41.5		60.4	46.1		1.3	12.3
45	47		53.8	52.4		1.2	0.6
25.8	25		73.6	74.8		0.5	0.2
44.3	21.5		54.5	75.8		1.2	2.8
47	52.5		52.4	47.4		0.6	0.3
	36.8			62.3			0.9

## Sheet: Fig. 2C
Bin Center (μm2)	CTRL	PDAC
250	0.42	0.04
750	3.81	8.41
1250	8.41	21.26
1750	12.48	24.3
2250	15.6	14.89
2750	13.54	8.92
3250	11.24	6.54
3750	8.57	5.41
4250	5.61	3.49
4750	4.84	2.69
5250	3.83	1.62
5750	3.36	1.2
6250	1.93	0.58
6750	1.93	0.22
7250	1.35	0.18
7750	0.79	0.09
8250	0.61	0.02
8500	1.67	0.11

## Sheet: Fig. 2D
	CTRL									PDAC
MyHCI	4072.2	5627.2	3457.3	2672.3	2006.3	2125.4	3027	5858.7		2333.8	1698	1732.7	1536.2	4071.9	2105.3	1190	3769.8	2600.5
MyHCIIa	5895.1	3736	5402.7	2140.4	2010.1	2348.8	3844	2429.6		2707.7	1469.6	1741.3	1213.1	2690.6	2574.5	1477	5053.5	1683.3
MyHCI/IIa	3844		4513.6	2203.9	1429.9	1928.1	1640.5	3893.6		1622.3	943.2	1359.5	1288.8	3119.1	2616.3	1394	3264	1223.8

## Sheet: Fig. 2F
CTRL	PDAC
1.418	0.415
1.495	0.74
0.865	0.422
0.46	0.415
0.585	0.802
0.616	0.386
0.959

[truncated: 50 more sheets: Fig. 2G, Fig. 2I, Fig. 2J, Fig. 2K, Fig. 2L, Fig. 2M, Fig. 3B, Fig. 3C, Fig. 3E, Fig. 3G, Fig. 3I, Fig. 4B, Fig. 4C, Fig. 4E, Fig. 4F, Fig. 4H, Fig. 4J, Fig. 4K, Fig. 4L, Fig. 5A …]
